# Supplementary material for: Honokiol suppresses the aberrant interactions between renal resident macrophages and tubular epithelial cells in lupus nephritis through the NLRP3/IL-33/ST2 axis
Source: Cell Death Dis. 2023 Mar 1;14(3):174. doi: 10.1038/s41419-023-05680-9 (PMC9977833; doi:10.1038/s41419-023-05680-9)
Supplement: Supplementary file 4 — patient’s clinical information-healthy control [file 41419_2023_5680_MOESM4_ESM.xlsx]

## Sheet: Sheet1
	Name	Age	Patient medical record number	Gender	date received	Date of acquisition	report date	Pathological diagnosis			Organization type
1	Shan**	52 years old	##21	Female	2021-01-21 13:41	2021-01-22	2021-01-26 09:44	1. (Right ureter) Poorly differentiated carcinoma, infiltrating the full thickness of the vessel wall. No cancer was found at the incisal end of the ureter. No cancer was found in the right kidney;2. (Right kidney) cyst.			Paracancer
2	Zhou**	59 years old	##57	Female	2021-02-26 08:59	2021-02-26	2021-03-02 08:59	(Left kidney) Urothelial carcinoma of the renal pelvis, moderately differentiated, invaded the surrounding renal tissue, and no cancer was found in the left ureteral resection margin.			Paracancer
3	Tao**	36 years old	##11	Female	2021-03-09 13:39	2021-03-10	2021-03-11 14:34	(Right kidney) Renal parenchyma atrophy and chronic inflammation, chronic inflammation of the ureteropelvic mucosa, may be consistent with the pathological changes of the hydronephrotic non-functioning kidney.			Paracancer
4	Lu**	49 years old	##78	Female	2021-03-31 15:57	2021-04-01	2021-04-02 12:21	(Right kidney + ureter) Invasive urothelial carcinoma, high grade, with vascular invasion, infiltration into the adipose tissue around the renal pelvis, chronic inflammation of the surrounding renal parenchyma, and no cancer at the ureteral margin and surrounding adrenal glands.			Paracancer
5	Lin**	54 years old	##23	Female	2020-12-02 15:57	2020-12-03	2020-12-07 11:13	1. (Right kidney) renal cell carcinoma, poorly differentiated, the cancer tissue invades the renal capsule, the tumor thrombus is found in the vessel, and the submucosal adipose tissue of the renal pelvis is invaded, and no cancer tissue is found at the ureteral resection margin;2. (right) adrenal tissue.			Paracancer
6	Liu**	32 years old	##39	male	2020-12-02 13:51	2020-12-04	2020-12-07 13:50	(Left kidney) Renal cell carcinoma, combined with immunohistochemistry, tends to be chromophobe renal cell carcinoma, with cancer tissue invading but not breaking through the renal capsule. Margins were negative. Note: If necessary, further genetic testing can be used to clarify the type of renal tumor.			Paracancer
7	Guo**	64 years old	##98	Female	2020-12-04 13:46	2020-12-04	2020-12-08 10:53	(Right kidney) Clear cell renal cell carcinoma.			Paracancer
8	Xu**	47years old	##14	Female	2020-12-04 13:49	2020-12-07	2020-12-08 11:43	(Left kidney) Papillary renal cell carcinoma, close to the renal capsule, no cancer in the renal pelvis mucosa, and no cancer in the left ureteral resection margin. There was no cancer in the left adrenal gland.			Paracancer
