# Supplementary material for: Honokiol suppresses the aberrant interactions between renal resident macrophages and tubular epithelial cells in lupus nephritis through the NLRP3/IL-33/ST2 axis
Source: Cell Death Dis. 2023 Mar 1;14(3):174. doi: 10.1038/s41419-023-05680-9 (PMC9977833; doi:10.1038/s41419-023-05680-9)
Supplement: Supplementary file 5 — patient’s clinical information [file 41419_2023_5680_MOESM5_ESM.xlsx]

## Sheet: LN
	Patient base informatio				kidney function		antinuclear antibody			complement		urine routine				Puncture pathological description		Renal Immunofluorescence							Renal Immunohistochemistry						Diagnostic summary
	Name	Age	Patient medical record number	Gender	Cr(umol/L)	BUN(umol/L)	Anti-Double-Stranded DNA (ds-DNA) Antibodies	Anti-Sm antibody	ANA1:1000	C3(g/L)	C4(g/L)	Urine protein	Urine red blood cells (pcs/ul)	Urinary leukocytes (pcs/ul)	ESR (erythrocyte sedimentation rate)	mesangial area and peripheral loops	PASM-Masson tubulointerstitium, epithelial cells, basement membrane	IgA	IgG	IgM	C3	C4	C1q	Fp	IgA	IgG	IgM	C3	HBsAg	HBcAg
1	Ji **	53 years old	##18	Female	63	none	<25.00	positive	1:1000	1.01	0.226	33.2	11	3	45	Puncture of the lower pole of the right kidney of 24 glomeruli, the mesangial area was not significantly widened, and the peripheral loop was well opened.	See the formation of pushpin protrusions outside the vascular loop, mild acute renal tubulointerstitial lesions, granular degeneration of multi-dry tubular epithelial cells, a small amount of protein casts in the renal tubular lumen, and chronic kidney damage, with the phenotype of several renal tubules Basement membrane thickening. No definite lesions were found in the small arteries.	【+】	【++】	【++】	【++】	【-】	【+++】	【-】	【-】	【+】	【+】	【+】	【-】	【-】	LN-V type
2	Chen **	28 years old	##04	Female	78	none	270.62	negative	1:320	0.132	<0.0167	503.8	184	129	58	Puncture of the inferior pole of the right kidney showed 36 glomeruli, the volume of the tangential spheroids increased, and 3 of them were accompanied by fibrocytic crescent formation. In the remaining glomerular mesangial area, the mesangial area was mild to moderate, and segmental was moderate, mesangial cell hyperplasia and matrix increased, the peripheral loop was open, and the balloon wall …	Diffuse pinnacle processes were formed in the peripheral loops, and thin thread-like deposits of rheinophilic substances were seen outside the loops. The renal tubulointerstitial lesions were moderate, with granular degeneration of lamellar tubular epithelial cells, protein casts in the tubular lumen, and small foci of lymphoid and plasma cell infiltration in the interstitium. No definite lesions…	【+】	【++】	【++】	【+++】	【++】	【++++】	【-】	【+】	【+】	【+】	【+】	【-】	【-】	LN: Ⅳ+V type
3	Liu *	17 years old	##93	Female	156	none	785.2	positive	1:1000	0.204	0.044	220.3	6494	59	26	Kidney puncture of 31 glomeruli, the volume of the tangential bulb increased, the mesangial area was moderately to severely widened, the mesangial cells proliferated, the matrix increased, the peripheral loop was open, and some peripheral loops were fused and expanded, and 2 glomerular segments Peripheral loop fibrinoid necrosis.	Occasionally, the mesangial area of ​​rheinophilic deposition. Acute tubulointerstitial lesions were mild with chronic kidney damage, multiple small foci of granular degeneration of tubular epithelial cells, protein casts and erythrocyte casts were seen in the tubular lumen, and a small foci of lymphoid and plasma cell infiltration in the interstitium. No definite lesions were found in the small …	【+】	【+】	【+】	【+++】	【+】	【+】	【-】	【+】	【+】	【+】		【-】	【-】	LN-IV type
4	Zhao **	36 years old	##59	Female	60	none	none	none	none	none	none	277.3	273	72	8	Right renal inferior pole puncture 32 glomeruli were discarded, and the mesangial area of ​​the non-discarded glomerulus was severely widened, mesangial cells proliferated, matrix increased, endothelial cells proliferated, and peripheral loops were poorly opened. Thickening of the balloon wall.	In the mesangial area, subendothelial and occasional subepithelial deposition of rhododendrons, white gold ears were formed. The acute tubulointerstitial lesions were moderate, chronic lesions were mild, granular tubular epithelial cell degeneration, 2 small foci of tubular atrophy, basement membrane thickening, and small foci of lymphocytic infiltration in the interstitial surrounding atrophic t…	【+++】	【+++】	【+】	【+++】	【+++】	【+++】	【+】	【+】	【+】	【+】		【-】	【-】	Diffuse intraglomerular proliferative lesions, LN-IV
5	Dong **	29 years old	##48	Female	57	none	negative	positive	1:1600	0.966	0.488	260.4	16	86	none	Puncture of the lower pole of the right kidney 24 glomeruli were discarded, the mesangial area of ​​the non-discarded glomerulus was slightly widened, and the peripheral loop was well opened. Thickening of the balloon wall.	Occasionally, there are linear rheinophilic deposits outside the vascular loops with thin linear rheinophilic deposits. Mild acute tubulointerstitial lesions, small focal granular degeneration of tubular epithelial cells, and small vacuolar degeneration of individual tubular epithelial cells accompanied by chronic kidney injury, manifested as a small focus of tubular atrophy, and protein tubes in…	【++】	【+++】	【+】	【++】	【+】	【+++】	【-】	【+】	【+】	【+】		【-】	【-】	LN-III
6	Zhan **	20 years old	##90	Female	57	none	92.9	negative	1:32	none	none	146.6	606	63	6	One of the 67 glomeruli in the "right kidney inferior pole puncture" was discarded, and the mesangial area of ​​the non-abandoned mesangium was moderately to severe and partially enlarged, mesangial cell hyperplasia, stromal thickening, and focal endothelial cell hyperplasia. The opening of the peripheral loop was poor, a few peripheral loops were fused and expanded, one peripheral loop was adher…	Individual ball subcutaneous ruber deposition, white gold ear formation. Mild acute and chronic lesions in the tubulointerstitium, small foci of granular degeneration of tubular epithelial cells everywhere, several small foci of tubular atrophy, thickened basement membrane, protein casts and erythrocyte casts in the renal tubular lumen, and small foci of interstitium Infiltration of lymphocytes a…	【++++】	【++++】	【++++】	【++++】	【++++】	【++++】	【++】	【+】	【+】	【+】		【-】	【-】	LN-IV
7	Cao **	28 years old	##22	Female	62	none	negative	positive	1:320	0.853	0.165	43.2	63	8	46	Right renal inferior pole puncture 2 out of 46 glomeruli were discarded, the mesangial area of ​​individual glomerular segments was moderately widened, mesangial cells proliferated, and the mesangial area of ​​the remaining glomeruli had no obvious widening, vascular loops There was marked thickening, the peripheral loop was open and stiff, and the balloon wall was slightly thickened.	The formation of spikes outside the vascular loop, mild acute renal tubulointerstitial lesions, granular degeneration of hyperplastic tubular epithelial cells, a small amount of protein casts in the tubular lumen, and chronic kidney damage, with the phenotype of several tubular bases Membrane thickening. No definite lesions were found in the small arteries.	【++】	【++】	【+】	【+】	【+】	【++】	【-】	【+】	【+】	【+】		【-】	【-】	LN-V
8	Lu **	56 years old	##47	male	123	none	negative	negative	<1:100	0.73	0.22	287.2	377	43	none	16 of the 31 glomeruli in the "right kidney inferior pole puncture" were discarded, the mesangial area of ​​the non-discarded glomerulus was severely enlarged, the mesangial cells were proliferated, the matrix was thickened, the peripheral loop was open and stiff, and the balloon wall was thickened .	Occasionally, the subcutaneous fiendurophilic deposits in the mesangial area are accompanied by the formation of outer pinnacles with thin thread-like fiendurophilic deposits. The acute and chronic lesions of the renal tubulointerstitium were moderate, with patchy tubular atrophy, thickening of the basement membrane, multifocal granular degeneration of the tubular epithelial cells, protein casts …	【-】	【+++】	【++】	【++】	【++】	【++】	【-】	【-】	【+】	【+】		【-】	【-】	Moderate-to-severe mesangial proliferative lesions of the glomerulus with thickening of vascular loops, formation of pinnacles, and spherical waste (16/31) were considered secondary changes of LN-V.
9	Liu *	23 years old	##88	Female	102	none	negative	negative	1:320	0.239	0.034	538.5	85	53	29	Right kidney inferior pole puncture 40 glomeruli, 2 spheroids were discarded, 2 spherules were infiltrated with a large number of neutrophils up to 5-15/sphere with mesangial hyperplasia, increased mesangial matrix, peripheral loops were open and stiff, Diffuse thickening of the basement membrane and mild thickening of the balloon wall.	Diffuse subendothelial mass deposition, occasional mesangial deposition of rhodopsin. Acute tubulointerstitial lesions are moderately associated with chronic kidney injury. Multifocal granular degeneration of tubular epithelial cells, individual tubular brush border shedding, bare membrane formation, a small focal tubular atrophy, basement membrane thickening, protein casts and a few exfoliated c…	【++++】	【-】	【++】	【++++】	【+】	【++】	【-】	【+】	【+】	【+】		【-】	【-】	LN-IV
10	Zheng **	33 years old	##81	Female	81	none	<25.00	weakly positive	<1:100	0.935	0.273	6.9	1099	18	9	Kidney puncture of 32 glomeruli, the mesangial area was not significantly widened, the peripheral loop was well opened, and the balloon wall was slightly thickened.	Negative, mild acute and chronic renal tubulointerstitial lesions, multiple small foci of granular degeneration of tubular epithelial cells, a small foci of tubular atrophy, thickening of the basement membrane, and protein casts and erythrocyte casts in the renal tubular lumen. No definite lesions were found in the small arteries.	【+】	【+】	【+】	【+++】	【-】	【-】	【-】	【+】	【-】	【+】	【±】	【-】	【-】	LN-III
11	Zhu **	59 years old	##64	Female	167	none	<25.00	positive	1:1000	0.428	0.08	451.6	505	62	16	Kidney puncture of 18 glomeruli, the volume of the tangential glomerulus increased in a lobulated shape, the mesangial cells and endothelial cells proliferated, some peripheral loops were poorly opened, one ball was accompanied by the formation of cellular small crescents, and one peripheral loop was Balloon wall adhesions.	Occasionally, subendothelial deposition of erythrophilic substances was seen. Acute and moderate lesions in the renal tubulointerstitium, granular degeneration of lamellar tubular epithelial cells, degeneration of individual vacuoles, protein casts in the tubular lumen, and infiltration of small foci of lymph and plasma cells in the interstitium. No definite lesions were found in the small arteri…	【-】	【-】	【-】	【+++】	【-】	【+++】	【-】	【+】	【+】	【+】	【+】	【-】	【-】	The morphology is consistent with the changes of intracapillary proliferative glomerulonephritis. Combined with clinical, it can be consistent with LN-IV.
12	Zhang **	47 years old	##36	Female	61	none	<25.00	negative	<1:100	0.473	0.479	105.1	46	72	none	Right renal inferior pole puncture 1 of 32 glomeruli was nearly spherical, 3 fibrocytic small crescents formed, 4 globular, 4 segmental mesangial severe enlargement, mesangial cells Mainly hyperplasia, increased matrix, peripheral loop atresia; severe acute lesions of the remaining glomerular interstitium, mild to moderate widening of chronic lesions, mesangial cell proliferation, increased matri…	Negative, the acute tubulointerstitial lesions were moderate, and the chronic lesions were mild. Several foci of granular degeneration of tubular epithelial cells, a small foci of tubular atrophy, thickening of the basement membrane, and protein casts and erythrocyte casts were seen in the tubular lumen. No definite lesions were found in the small arteries.	【-】	【-】	【-】	【-】	【-】	【-】	【-】	【+】	【+】	【+】	【±】	【-】	【-】	Morphology may conform to LN-IV
13	Sun**	47 years old	##20	Female	68	none	<25.00	negative	1:320	0.629	0.091	33.9	32	7	25	Right renal inferior pole puncture 2 of the 41 glomeruli were discarded, the mesangial area of ​​the focal segment of the non-discarded glomerulus was slightly widened, the mesangial matrix was mainly increased, and the peripheral loop was well opened. About 1/3 of the glomerular balloon wall is thickened.	The formation of pinnacles outside the vascular loop can be seen, the acute tubulointerstitial lesions are moderate, the granular degeneration of lamellar tubular epithelial cells, a small foci of tubular atrophy parallel to the atrophic bulb, and erythrocyte casts are seen in the tubular lumen. No definite lesions were found in the small arteries.	【+】	【++】	【++】	【++】	【+】	【++】	【-】	【+】	【+】	【+】	【+】	【-】	【-】	Consistent with lupus nephritis (LN-V).
14	Hu **	64 years old	##01	Female	74	none	<25.00	negative	<1:100	0.362	0.065	47.9	796	32	none	2 of the 31 glomeruli in the "right kidney inferior pole puncture" were discarded, and the tangential volume of the undiscarded glomerulus increased, showing diffuse intraglomerular hyperplasia, mainly mesangial cell proliferation, and increased stroma. Endothelial cell proliferation in the loop resulted in poor vascular loop opening, hematoxylin corpuscle and platinum ear-like changes, and focal…	The mesangial area and subendothelial deposition were seen. The tubulointerstitial acute and chronic lesions were mild. Multiple small foci of granular degeneration of tubular epithelial cells, several small foci of tubular atrophy, thickening of basement membrane, protein casts and erythrocyte casts in the renal tubular lumen, one protein cast exposed in the interstitium, and multiple spots in t…	【+++】	【±】	【++】	【++++】	【++】	【++】	【-】	【+】	【+】	【+】	【+】	【-】	【-】	LN-IV type.
15	Hu **	24 years old	##47	Female	114	none	532.72	negative	1:1000	0.243	0.034	102.8	361	390	12	In the puncture of the lower pole of the right kidney, 1 cellular and 1 fibrocytic small crescent was found in the 44 glomeruli. The volume of the tangential sphere of the remaining glomeruli increased, the mesangial area was moderately to severely widened, the mesangial cells and endothelial cells proliferated, the peripheral loop of the segment was poorly opened, and the balloon wall was thicke…	Subepithelial thin thread, occasionally subendothelial mass of rheinophilic deposits, and occasionally the formation of pinnacles can be seen. The acute tubulointerstitial lesions were mild, with small focal granular degeneration of tubular epithelial cells, individual vacuolar degeneration, and protein casts in the tubular lumen. No definite lesions were found in the small arteries.	【+++】	【+】	【+++】	【++++】	【++++】	【++】	【+】	【+】	【+】	【+】		【-】	【-】	LN-IV+V
16	Shan **	18 years old	##88	male	130	none	<25.00	negative	1:100	0.365	0.046	277.7	437	151	none	Puncture of the lower pole of the right kidney 36 glomeruli, 1 cellular annular body, 2 cellular small crescents, the mesangial area of ​​the remaining glomeruli was severely widened, the mesangial cells were mainly proliferated, and the mesangial The matrix also increased, endothelial cells proliferated, peripheral loops were poorly opened, and the balloon wall was thickened.	Negative, acute tubulointerstitial lesions with moderate chronic kidney injury, granular degeneration of lamellar tubular epithelial cells, small focal tubular atrophy, thickening of the basement membrane, protein casts, red blood cell casts, interstitial Prime number of small foci of lymphoid and plasma cell infiltration. No definite lesions were found in the small arteries.	【+】	【++】	【++】	【+++】	【++】	【+++】	【+】	【+】	【+】	【+】	【+】	【-】	【-】	Severe mesangial and endothelial proliferative lesions of the glomerulus with crescent formation and "bright" fluorescence ,LN-IV

## Sheet: Normal
	Name	Age	Patient medical record number	Gender	date received	Date of acquisition	report date	Pathological diagnosis			Organization type
1	Shan**	52 years old	##21	Female	2021-01-21 13:41	2021-01-22	2021-01-26 09:44	1. (Right ureter) Poorly differentiated carcinoma, infiltrating the full thickness of the vessel wall. No cancer was found at the incisal end of the ureter. No cancer was found in the right kidney;2. (Right kidney) cyst.			Paracancer
2	Zhou**	59 years old	##57	Female	2021-02-26 08:59	2021-02-26	2021-03-02 08:59	(Left kidney) Urothelial carcinoma of the renal pelvis, moderately differentiated, invaded the surrounding renal tissue, and no cancer was found in the left ureteral resection margin.			Paracancer
3	Tao**	36 years old	##11	Female	2021-03-09 13:39	2021-03-10	2021-03-11 14:34	(Right kidney) Renal parenchyma atrophy and chronic inflammation, chronic inflammation of the ureteropelvic mucosa, may be consistent with the pathological changes of the hydronephrotic non-functioning kidney.			Paracancer
4	Lu**	49 years old	##78	Female	2021-03-31 15:57	2021-04-01	2021-04-02 12:21	(Right kidney + ureter) Invasive urothelial carcinoma, high grade, with vascular invasion, infiltration into the adipose tissue around the renal pelvis, chronic inflammation of the surrounding renal parenchyma, and no cancer at the ureteral margin and surrounding adrenal glands.			Paracancer
5	Lin**	54 years old	##23	Female	2020-12-02 15:57	2020-12-03	2020-12-07 11:13	1. (Right kidney) renal cell carcinoma, poorly differentiated, the cancer tissue invades the renal capsule, the tumor thrombus is found in the vessel, and the submucosal adipose tissue of the renal pelvis is invaded, and no cancer tissue is found at the ureteral resection margin;2. (right) adrenal tissue.			Paracancer
6	Liu**	32 years old	##39	male	2020-12-02 13:51	2020-12-04	2020-12-07 13:50	(Left kidney) Renal cell carcinoma, combined with immunohistochemistry, tends to be chromophobe renal cell carcinoma, with cancer tissue invading but not breaking through the renal capsule. Margins were negative. Note: If necessary, further genetic testing can be used to clarify the type of renal tumor.			Paracancer
7	Guo**	64 years old	##98	Female	2020-12-04 13:46	2020-12-04	2020-12-08 10:53	(Right kidney) Clear cell renal cell carcinoma.			Paracancer
8	Xu**	47years old	##14	Female	2020-12-04 13:49	2020-12-07	2020-12-08 11:43	(Left kidney) Papillary renal cell carcinoma, close to the renal capsule, no cancer in the renal pelvis mucosa, and no cancer in the left ureteral resection margin. There was no cancer in the left adrenal gland.			Paracancer
